# Supplementary material for: Machine learning-based integration develops biomarkers initial the crosstalk between inflammation and immune in acute myocardial infarction patients
Source: Front Cardiovasc Med. 2023 Jan 4;9:1059543. doi: 10.3389/fcvm.2022.1059543 (PMC9846646; doi:10.3389/fcvm.2022.1059543)
Supplement: Supplementary file 2 [file Table_1.XLSX]

## Sheet: Table S1
Table S1: The information of datasets
GEO accession	Platforms	Samples (Normal)	Samples (AMI)	Tissue
GSE48060	GPL570/Affymetrix	21	31	Peripheral blood
GSE66360	GPL570/Affymetrix	50	49	Peripheral blood
GSE19339	GPL570/Affymetrix	4	4	Peripheral blood
GSE97320	GPL570/Affymetrix	3	3	Peripheral blood
GSE61145	GPL6106/Sentrix, GPL6884/Illumina	17	31	Peripheral blood

## Sheet: Table S2
Table S2:Primer sequences of 7 optimal feature genes
Gene Symbol	mRNA name	Orgnisim	F 5'-3'	R 5'-3'	SIZE/bp	ta/℃	Primner-blast	seq
ACSL1	NM_001286708.2	Homo sapiens	CATGAAGGCGATGGAGGACC	TCATCTGGGCAAGGATTGACT	201	60	https://www.ncbi.nlm.nih.gov/tools/primer-blast/primertool.cgi?ctg_time=1668869172&job_key=kJpPOBhQFfgyxg_DAqMr8Xi4OsNVqyHeVA	GTTAAGAACCAAGGGCATATAAAGACAGATGGGAGGAGACCCTGGCCGGGGAGAGGAAGAAGCATCTACATAGGTACTAAGTACCATTCGCTAATTCAGCTTAGAGAACTATCAACACAGGACAATGCAAGCCCATGAGCTGTTCCGGTATTTTCGAATGCCAGAGCTGGTTGACTTCCGACAGTACGTGCGTACTCTTCCGACCAACACGCTTATGGGCTTCGGAGCTTTTGCAGCACTCACCACCTTCTGGTACGCCACGAGACCCAAACCCCTGAAGCCGCCATGCGACCTCTCCATGCAGTCAGTGGAAGTGGCGGGTAGTGGTGGTGCACGAAGATCCGCACTACTTGACAGCGACGAGCCCTTGGTGTATTTCTATGATGATGTCACAACATT…
GABARAPL1	NM_001363598.2	Homo sapiens	GGACAGGGTCCCCGTGATTG	TGCAACCAGAACCATTACCTCAT	229	61	https://www.ncbi.nlm.nih.gov/tools/primer-blast/primertool.cgi?ctg_time=1668874499&job_key=2NIHcFdXWv99wUDETaRk9je_dcQarG7ZGw	GTTTTTGTGCTCCCAGCTCTAGCGAAAAGCCGCCGGTATTTCTCCATCTGGCTCTCCTCTACCTCCAGGCAGGCTCACCCGAGATCCCCGCCCCGAACCCCCCCTGCACACTCGGCCCAGCGCTGTTGCCCCCGGAGCGGACGTTTCTGCAGCTATTCTGAGCACACCTTGACGTCGGCTGAGGGAGCGGGACAGGGTCAGCGGCGAAGGAGGCAGGCCCCGCGCGGGGATCTCGGAAGCCCTGCGGTGCATCATGAAGTTCCAGTACAAGGAGGACCATCCCTTTGAGTATCGGAAAAAGGAAGGAGAAAAGATCCGGAAGAAATATCCGGACAGGGTCCCCGTGATTGTAGAGAAGGCTCCAAAAGCCAGGGTGCCTGATCTGGACAAGAGGAAGTA…
IL1R2	NM_001261419.2	Homo sapiens	CCATATCAGCTTCTCTGGGGTC	TTCTCAACAGAAGACCCTGGC	183	53	https://www.ncbi.nlm.nih.gov/tools/primer-blast/primertool.cgi?ctg_time=1668875252&job_key=vbdiFTJXP_8YwSXEKKQB9lK_EMR_rAvZfg	GCTGGAGGTGAAAGTCTGGCCTGGCAGCCTTCCCCAGGTGAGCAGCAACAAGGCCACGTGCTGCTGGGTCTCAGTCCTCCACTTCCCGTGTCCTCTGGAAGTTGTCAGGAGCAATGTTGCGCTTGTACGTGTTGGTAATGGGAGTTTCTGCCTTCACCCTTCAGCCTGCGGCACACACAGGGGCTGCCAGAAGCTGCCGGTTTCGTGGGAGGCATTACAAGCGGGAGTTCAGGCTGGAAGGGGAGCCTGTAGCCCTGAGGTGCCCCCAGGTGCCCTACTGGTTGTGGGCCTCTGTCAGCCCCCGCATCAACCTGACATGGCATAAAAATGACTCTGCTAGGACGGTCCCAGGAGAAGAAGAGACACGGATGTGGGCCCAGGACGGTGCTCTGTGGCTTC…
IRAK3	NM_001142523.2	Homo sapiens	AGGATTTCCGCGGTTGTGTA	CTCAACACTGCTCCCAGGC	232	60	https://www.ncbi.nlm.nih.gov/tools/primer-blast/primertool.cgi?ctg_time=1668875852&job_key=Bw3Yr4hXhf-iwZ_EkqS79ui_qsTFrLHZxA	AGGATTTCCGCGGTTGTGTAACGGCCTGTCGCAGGCGTGCAGGGACCTGGACTCCGCCTCGTCCCCGGGGCTCGGGCAGCCGAGCCATGGCGGGGAACTGTGGGGCCCGCGGCGCGCTGTCGGCGCACACGCTGCTGTTCGACCTGCCGCCCGCGCTGCTCGGAGAGCTCTGCGCTGTTCTGGACAGCTGCGACGGCGCGCTGGGCTGGCGCGGCCTGGGAGCAGTGTTGAGTCCTTCAGAGAAGAGTTATCAGGAAGGTGGATTTCCAAATATATTATTCAAGGAAACAGCCAATGTCACCGTGGATAATGTTCTTATTCCTGAACATAATGAAAAAGGAATACTGCTTAAATCTTCCATCAGCTTTCAAAATATCATAGAAGGAACTAGAAATTTCC…
MCEMP1	NM_174918.3	Homo sapiens	GAGGCTGGGATTCCGTTCAG	TATTGAGGTGAGGACTGTGGC	151	60	https://www.ncbi.nlm.nih.gov/tools/primer-blast/primertool.cgi?ctg_time=1668876437&job_key=fXejWI-kggylNhIzH1M2AWVIJzNIWzwuSQ	GGAGGAAATCTACAAGCACCAGGAAGTCAAGATGCAAGCACCAGCCTTCAGGGACAAGAAACAGGGGGTCTCAGCCAAGAATCAAGGTGCCCATGACCCAGACTATGAGAATATCACCTTGGCCTTCAAAAATCAGGACCATGCAAAGGGTGGTCATTCACGACCCACGAGCCAAGTCCCAGCCCAGTGCAGGCCGCCCTCAGACTCCACCCAGGTCCCCTGCTGGTTGTACAGAGCCATCCTGAGCCTGTACATCCTCCTGGCCCTGGCCTTTGTCCTCTGCATCATCCTGTCAGCCTTCATCATGGTGAAGAATGCTGAGATGTCCAAGGAGCTGCTGGGCTTTAAAAGGGAGCTTTGGAATGTCTCAAACTCCGTACAAGCATGCGAAGAGAGACA…
NFIL3	NM_001289999.2	Homo sapiens	AGGTAGAGGGCTCCTCTCGG	GGCCTCCTTCGTTATTTGCTC	165	61	https://www.ncbi.nlm.nih.gov/tools/primer-blast/primertool.cgi?ctg_time=1668877128&job_key=rqRxBiJUL_wIwjXHOKcR9UK8AMdvrxvabg	AATTGTGCAGGGGGCGGTGTTTGTGCGTGGAGCTTTCCCTCCCGGCTCCGGGCCGTCGCGGCTCTCGGGAGAGGCGCCGGGACATTTTAATCGCTGCCTCCGCCGCGCAGCCCTGCGCAGCTGCCCGGCCGCGCCAACCCCTTCCCCGCCGCAGCGCGCCCCGAGTGTTGGCAGCTTGCCAGCCGCCACCCCCCGCCTTCCCTCCTGCCCACCCCAAGGTAGAGGGCTCCTCTCGGGAGTGTGCGGGGAAGGGGAGGCCGAGGTCCGGGCCACGCCCGGGTAGCCGCAACCCGCAGTGCTCAGTCGGCAACAGGTAGCCCAGCAGGCTGCGGCTCTCAGGAAGACAAAAAGCGCCTCTGCGAGCAAATAACGAAGGAGGCCCAACTTCATTCAATAAGG…
THBD	NM_000361.3	Homo sapiens	GTGGCTGCCGATGTCATTTC	CTGGTGTTGTTGTCTCCCGT	158	60	https://www.ncbi.nlm.nih.gov/tools/primer-blast/primertool.cgi?ctg_time=1668877733&job_key=BA7brIhUhfyiwp_Hkqe79ei8qsfFr7HaxA	ATGTCAGAGGCTGCCTCGCAGGGGCTGCGCGCAGCGGCAAGAAGTGTCTGGGCTGGGACGGACAGGAGAGGCTGTCGCCATCGGCGTCCTGTGCCCCTCTGCTCCGGCACGGCCCTGTCGCAGTGCCCGCGCTTTCCCCGGCGCCTGCACGCGGCGCGCCTGGGTAACATGCTTGGGGTCCTGGTCCTTGGCGCGCTGGCCCTGGCCGGCCTGGGGTTCCCCGCACCCGCAGAGCCGCAGCCGGGTGGCAGCCAGTGCGTCGAGCACGACTGCTTCGCGCTCTACCCGGGCCCCGCGACCTTCCTCAATGCCAGTCAGATCTGCGACGGACTGCGGGGCCACCTAATGACAGTGCGCTCCTCGGTGGCTGCCGATGTCATTTCCTTGCTACTGAACGGC…

## Sheet: Table S3
Table S3: 118 DEGs between control normal and AMI samples
id	logFC	AveExpr	t	P.Value	adj.P.Val	B
XIST	-1.57714	5.69723	-3.97549	0.000107767	0.00821689	1.0269
TSIX	-1.43983	6.20621	-3.89586	0.000145629	0.0101397	0.751596
CTD-2528L19.6	-0.914051	5.59399	-4.64302	7.31338e-06	0.00103506	3.50541
GIMAP7	-0.882661	10.7154	-5.57764	1.07103e-07	3.68129e-05	7.43943
CRTAM	-0.847587	6.85275	-4.3983	2.02801e-05	0.00226363	2.56235
CCR5	-0.847338	8.31172	-5.22376	5.61856e-07	0.000132244	5.89127
GZMA	-0.83201	10.9344	-6.28093	3.28941e-09	2.2259e-06	10.7046
NOG	-0.808371	6.83617	-4.34318	2.53833e-05	0.00265532	2.35532
EOMES	-0.805411	9.04201	-4.61628	8.1906e-06	0.00112968	3.4005
GIMAP6	-0.801547	9.28541	-5.57861	1.06606e-07	3.68129e-05	7.44379
A2M-AS1	-0.788955	8.23352	-3.97335	0.00010865	0.00822628	1.01943
GADD45A	0.761008	9.1214	5.39778	2.50802e-07	6.70477e-05	6.6441
USP9Y	0.761942	5.91132	2.28445	0.0237132	0.327478	-3.77079
PILRA	0.76845	7.5609	4.57673	9.67678e-06	0.00126289	3.24614
TMEM176A	0.772166	6.38981	4.36826	2.29247e-05	0.00246965	2.44926
DDX3Y	0.774356	6.30775	3.50287	0.000602896	0.0298744	-0.53952
GAB2	0.783303	7.98266	5.79764	3.69713e-08	1.48255e-05	8.43511
PMAIP1	0.785161	8.86532	5.08395	1.06112e-06	0.000207005	5.29868
CDKN1A	0.785967	7.97085	4.71451	5.39081e-06	0.000799538	3.78809
SLC11A1	0.79129	6.84144	7.25953	1.80462e-11	2.60515e-08	15.6009
CLEC7A	0.793415	7.59716	5.19273	6.47651e-07	0.000146086	5.75876
FCGR2A	0.799711	7.24935	5.45413	1.92462e-07	5.37241e-05	6.89146
LGALS2	0.801387	7.01187	4.51744	1.24013e-05	0.00154332	3.01667
NR4A3	0.8037	5.17377	5.6317	8.26561e-08	2.93415e-05	7.68184
SULF2	0.808081	6.24787	5.25154	4.94547e-07	0.000120325	6.01029
JUN	0.810131	8.20513	5.10836	9.50404e-07	0.000198001	5.40132
IL13RA1	0.823493	6.39204	5.2102	5.97896e-07	0.000137732	5.83329
TXLNGY	0.826053	6.37891	2.63066	0.00938919	0.18912	-2.97759
SLPI	0.826807	6.7035	4.21103	4.31252e-05	0.00402446	1.86725
CXCL2	0.82926	5.3908	4.54014	1.12805e-05	0.00142016	3.10427
MPP1	0.834594	8.41923	4.749	4.64787e-06	0.000708767	3.92562
CPVL	0.837272	7.2142	3.83132	0.000185282	0.012383	0.531786
MAP3K8	0.838632	7.6884	6.543	8.47445e-10	7.66261e-07	11.9789
DDIT3	0.839971	7.93172	4.69205	5.93482e-06	0.0008625	3.69896
VNN2	0.842238	9.48566	4.81606	3.47652e-06	0.00057466	4.19511
NFKBIA	0.842683	8.78546	5.15797	7.58864e-07	0.000165984	5.61104
SERPINA1	0.857774	6.62872	6.28183	3.27437e-09	2.2259e-06	10.7089
CD163	0.860749	5.95464	4.41479	1.89557e-05	0.00218278	2.62468
SAMSN1	0.862161	7.89236	5.50783	1.49314e-07	4.5018e-05	7.12873
PHACTR1	0.863057	6.99899	4.71735	5.32546e-06	0.000795293	3.7994
MME	0.869872	7.15102	5.09765	9.97514e-07	0.000198049	5.35626
FCGR1B	0.87828	7.01603	4.56944	9.97772e-06	0.00128606	3.2178
CCL4	0.887894	9.02871	4.34078	2.56315e-05	0.00266839	2.34635
FOSB	0.888234	7.2687	5.02283	1.39622e-06	0.000262587	5.04317
CD14	0.889378	8.06639	4.38035	2.18229e-05	0.00236637	2.4947
CXCL16	0.905148	8.41222	4.74957	4.63635e-06	0.000708767	3.92792
P2RY13	0.90734	6.52737	3.97351	0.000108584	0.00822628	1.01999
RBP7	0.908226	7.93667	4.87835	2.64815e-06	0.00045152	4.44791
KCNJ2	0.916011	8.73696	3.9445	0.000121228	0.00898997	0.91922
GABARAPL1	0.916123	8.08497	8.3109	4.65982e-14	1.68173e-10	21.2141
KDM5D	0.925112	7.72605	2.14073	0.0338727	0.407036	-4.06952
IER3	0.931532	10.0504	4.77781	4.10407e-06	0.000643982	4.04107
CXCL1	0.940353	8.11009	3.89479	0.000146214	0.0101478	0.747935
PLAUR	0.950497	7.37795	5.85673	2.76689e-08	1.19607e-05	8.70667
FPR1	0.951699	7.76364	5.8816	2.4479e-08	1.10431e-05	8.82147
TNFAIP6	0.955116	6.92583	4.59043	9.13476e-06	0.00121421	3.29949
SLC7A7	0.957716	8.30459	5.10153	9.80164e-07	0.000198001	5.3726
GLT1D1	0.96949	7.35657	5.38967	2.60495e-07	6.87897e-05	6.60868
TUBB2A	0.973437	7.41043	3.47109	0.000673042	0.0320419	-0.638911
SNORD89	0.980496	7.681	6.3622	2.16692e-09	1.73787e-06	11.0967
FOS	0.981808	9.27343	4.80364	3.66925e-06	0.000601923	4.14502
LRG1	0.986527	6.52645	6.29042	3.13344e-09	2.2259e-06	10.7502
PPP1R15A	0.987156	7.61953	5.63523	8.12666e-08	2.93291e-05	7.69771
ZFP36	0.988904	10.485	6.704	3.63096e-10	3.93124e-07	12.7759
FPR2	0.993951	6.55894	5.50113	1.54133e-07	4.57206e-05	7.09903
EIF1AY	1.01059	6.51961	2.89844	0.00429896	0.1168	-2.29451
ALDH2	1.01095	7.66828	5.02639	1.37417e-06	0.000261019	5.05799
MCEMP1	1.02292	7.74678	6.37182	2.0621e-09	1.71742e-06	11.1433
MAFB	1.03824	8.14446	5.56878	1.1173e-07	3.78033e-05	7.39987
CSF3R	1.04209	7.84884	5.04689	1.25358e-06	0.000240222	5.14348
CD83	1.0521	8.60863	5.01891	1.42091e-06	0.000262587	5.02686
CDA	1.05295	6.61027	6.71256	3.46994e-10	3.93124e-07	12.8186
TP53INP2	1.06062	7.43202	5.14484	8.05563e-07	0.000174437	5.55538
RNASE2	1.06376	7.13609	4.40318	1.98789e-05	0.00224197	2.58079
BCL2A1	1.06454	10.7136	5.80559	3.55615e-08	1.45292e-05	8.47153
CMTM2	1.067	8.75499	5.5206	1.40534e-07	4.47517e-05	7.18539
DYSF	1.06792	7.73358	5.9791	1.51001e-08	7.26617e-06	9.27439
LILRB2	1.07048	8.23644	5.91434	2.08245e-08	9.59433e-06	8.97302
CLEC4E	1.08343	7.42316	7.31585	1.32288e-11	2.04612e-08	15.8933
PELI1	1.09633	9.18049	7.39361	8.60124e-12	1.55209e-08	16.2987
MMP9	1.11563	7.41684	6.78787	2.32515e-10	2.79716e-07	13.1951
BCL6	1.11598	8.56115	7.8985	5.01415e-13	1.08576e-09	18.976
FCN1	1.11925	8.35493	5.766	4.31471e-08	1.69874e-05	8.29042
PYGL	1.12724	7.98613	5.85308	2.81701e-08	1.19607e-05	8.68985
PLBD1	1.13094	9.11062	4.97925	1.69578e-06	0.000306003	4.86231
LYZ	1.13114	10.445	5.45297	1.9352e-07	5.37241e-05	6.88634
BST1	1.13649	6.92237	5.81506	3.395e-08	1.41376e-05	8.51498
NLRP3	1.14236	5.96924	6.0175	1.24678e-08	6.13588e-06	9.45404
VNN1	1.14525	5.81484	5.87663	2.50865e-08	1.10862e-05	8.79849
PTX3	1.14611	6.20223	4.01586	9.23599e-05	0.00738946	1.16816
RPS4Y1	1.17071	9.44673	2.45136	0.0153517	0.253373	-3.40124
NAMPT	1.17842	10.3059	7.31936	1.29748e-11	2.04612e-08	15.9116
TLR2	1.18169	8.29705	6.32416	2.63544e-09	2.03814e-06	10.9128
HCAR3	1.18961	8.49936	5.10887	9.48188e-07	0.000198001	5.4035
THBD	1.19315	5.93322	8.14403	1.22529e-13	3.31656e-10	20.3034
S100A9	1.21537	10.6829	6.23056	4.2543e-09	2.4898e-06	10.4631
FOLR3	1.21715	6.48718	5.36374	2.94047e-07	7.58012e-05	6.49553
ADM	1.21975	8.41103	5.47753	1.72342e-07	4.97585e-05	6.99466
C5AR1	1.22396	8.97241	5.638	8.01894e-08	2.93291e-05	7.71019
MGAM	1.26437	8.61516	6.28393	3.23937e-09	2.2259e-06	10.719
QPCT	1.2759	8.10304	6.52169	9.47297e-10	8.20511e-07	11.8742
CCL20	1.29238	6.87168	5.54379	1.25864e-07	4.06786e-05	7.28847
VCAN	1.30932	8.33954	5.92814	1.94488e-08	9.15529e-06	9.03709
FCER1G	1.30976	8.93676	5.54985	1.22288e-07	4.01215e-05	7.31543
CSTA	1.31659	9.36865	5.09988	9.87534e-07	0.000198001	5.36562
ANXA3	1.39696	6.34931	6.16137	6.04599e-09	3.44526e-06	10.1331
TREM1	1.40382	7.92627	6.09828	8.31428e-09	4.2866e-06	9.83415
IRAK3	1.42932	6.85743	8.00828	2.67595e-13	6.43834e-10	19.5675
AQP9	1.43433	8.68329	6.24589	3.93453e-09	2.43424e-06	10.5364
ACSL1	1.45315	8.96709	8.78478	2.88626e-15	6.24991e-11	23.8337
CLEC4D	1.48347	6.55286	6.98764	7.95524e-11	1.07664e-07	14.2044
IL1B	1.53048	8.87533	6.96415	9.03191e-11	1.15045e-07	14.0849
ITLN1	1.55566	6.75882	6.23204	4.22244e-09	2.4898e-06	10.4701
S100P	1.57886	8.98576	7.65035	2.04708e-12	4.02977e-09	17.6508
IL1R2	1.63836	7.84432	8.35948	3.51215e-14	1.52104e-10	21.4804
NFIL3	1.64233	8.62131	8.58117	9.59592e-15	6.73414e-11	22.7024
NR4A2	1.67133	7.09792	8.53698	1.24395e-14	6.73414e-11	22.458
S100A12	1.91091	9.08934	8.60536	8.32365e-15	6.73414e-11	22.8364

## Sheet: Table S4
Table S4: GSEA results
ID	Description	setSize	enrichmentScore	NES	pvalue	p.adjust	qvalues	rank	leading_edge	core_enrichment
hsa05144	hsa05144	Malaria	46	0.733645	2.212	0.000186	0.000186	0.001231	1768	tags=48%, list=10%, signal=43%	3553/7097/7099/7057/948/3383/3576/5175/1378/7124/2532/6403/54106/7059/3606/4615/2994/3586/3689/7060/3569/7058
hsa05134	hsa05134	Legionellosis	53	0.728878	2.25838	0.000183	0.000183	0.001231	1638	tags=43%, list=9%, signal=40%	3553/7097/2919/929/4792/2920/7099/3576/3310/3684/7100/1378/7124/2921/4671/58484/4791/5861/4790/3606/4615/3689/3569
hsa00770	hsa00770	Pantothenate and CoA biosynthesis	21	0.721416	1.84162	0.002567	0.002567	0.010341	765	tags=29%, list=4%, signal=27%	8876/217/8875/586/339896/60490
hsa04380	hsa04380	Osteoclast differentiation	126	0.718872	2.56107	0.00017	0.00017	0.001231	1870	tags=41%, list=10%, signal=37%	3553/10288/2353/2354/4792/3725/2212/9846/2215/11027/7305/353514/11026/11025/2355/140885/9021/9103/3459/4689/10859/126014/10326/79168/4688/3726/1436/6688/7124/653361/2209/8651/2213/1432/3460/5971/3554/11024/2274/4791/3552/695/4790/5534/5595/207/6850/7297/3727/8061/9020/1513
hsa05133	hsa05133	Pertussis	69	0.715357	2.31798	0.000182	0.000182	0.001231	2784	tags=52%, list=15%, signal=44%	3553/114548/2353/929/3725/7099/23643/3576/3684/710/7124/6372/1432/722/3552/3654/1072/4790/2771/4615/2773/5595/3586/712/3689/3569/51806/717/713/715/5970/4843/5603/163688/3592/718
hsa04657	hsa04657	IL-17 signaling pathway	92	0.71501	2.43714	0.000175	0.000175	0.001231	723	tags=23%, list=4%, signal=22%	3553/6364/6280/4318/2353/2919/2354/4792/2920/3725/1051/6279/3576/5743/7128/7124/2921/6372/3934/1432/23765
hsa05140	hsa05140	Leishmaniasis	71	0.709028	2.31172	0.00018	0.00018	0.001231	1601	tags=41%, list=9%, signal=37%	3553/7097/2353/4792/3725/2212/7099/2215/5743/9103/3459/4689/4688/3684/1378/7124/653361/2209/1432/3460/3119/3552/3654/1536/4790/4615/5595/3586/3689
hsa00500	hsa00500	Starch and sucrose metabolism	29	0.69885	1.91067	0.000581	0.000581	0.003311	1408	tags=28%, list=8%, signal=25%	8972/5836/3101/3099/2548/2821/2992/92579
hsa04610	hsa04610	Complement and coagulation cascades	81	0.688254	2.28882	0.000178	0.000178	0.001231	2197	tags=40%, list=12%, signal=35%	728/7056/5329/5265/1604/1675/3687/5055/3684/710/11326/1191/5328/1378/2153/7450/2162/5627/722/2159/4179/7035/966/712/3689/719/2149/729/717/629/713/715
hsa05323	hsa05323	Rheumatoid arthritis	84	0.680374	2.27943	0.000177	0.000177	0.001231	1925	tags=37%, list=11%, signal=33%	3553/6364/7097/2353/2919/2920/3725/7099/3383/3576/527/8741/7124/2921/6372/9114/533/537/526/7422/3119/3552/10312/10673/3606/3689/3569/942/523/1513/6387
hsa04064	hsa04064	NF-kappa B signaling pathway	99	0.672422	2.3138	0.000174	0.000174	0.001231	1321	tags=32%, list=7%, signal=30%	3553/597/2919/929/6351/4792/2920/1647/7099/23643/3383/4616/3576/5743/4067/8915/7128/5328/7124/2921/5971/3554/115650/10912/4791/695/7706/3654/4055/10673/4790/4615
hsa04613	hsa04613	Neutrophil extracellular trap formation	106	0.669382	2.32311	0.000174	0.000174	0.001231	1700	tags=30%, list=9%, signal=28%	366/728/7097/2358/2357/2212/64581/7099/2215/51311/10105/4689/820/4688/3684/1378/653361/7450/23569/2209/1432/6403/1991/1536/27180/4790/5595/10014/207/6850/3689/5894
hsa05150	hsa05150	Staphylococcus aureus infection	75	0.668469	2.19844	0.000179	0.000179	0.001231	2197	tags=36%, list=12%, signal=32%	728/2358/2357/2212/2215/3383/5724/25984/1675/2204/9103/820/3684/2209/2213/6403/3119/1669/3586/712/3689/719/3880/717/629/713/715
hsa05146	hsa05146	Amoebiasis	101	0.664812	2.29485	0.000174	0.000174	0.001231	1638	tags=28%, list=9%, signal=25%	7850/3553/7097/2919/929/2920/7099/3576/2769/912/3684/383/7124/2921/2335/3554/87/5566/2776/4790/7879/81/5878/909/3586/3689/1284/3569
hsa00340	hsa00340	Histidine metabolism	21	0.663873	1.69472	0.011651	0.011651	0.033729	1642	tags=24%, list=9%, signal=22%	217/3034/3176/221/84735
hsa04625	hsa04625	C-type lectin receptor signaling pathway	99	0.660134	2.27151	0.000174	0.000174	0.001231	1700	tags=31%, list=9%, signal=29%	3553/338339/2207/114548/26253/4792/3725/64581/1960/1959/5743/8915/5580/7124/1263/1432/5971/9261/4791/5058/4046/4790/5534/5595/207/6850/3586/4893/3569/51806/5894
hsa04668	hsa04668	TNF signaling pathway	109	0.657405	2.2849	0.000174	0.000174	0.001231	623	tags=21%, list=3%, signal=21%	3553/6364/4318/2353/2919/4792/1326/2920/3725/1051/3383/5743/9586/9021/7128/3726/7124/2921/1906/6372/3976/1432/64127
hsa05120	hsa05120	Epithelial cell signaling in Helicobacter pylori infection	69	0.652572	2.11454	0.000182	0.000182	0.001231	1467	tags=29%, list=8%, signal=27%	2919/4792/2920/3725/3577/3576/1839/4067/527/3579/2921/9114/533/1432/537/526/5058/10312/4790/998
hsa05219	hsa05219	Bladder cancer	41	0.643888	1.89997	0.001498	0.001498	0.007322	1700	tags=32%, list=9%, signal=29%	4318/1026/7057/3576/1839/23604/7422/369/1890/5595/4893/1612/5894
hsa05152	hsa05152	Tuberculosis	169	0.630844	2.33312	0.000166	0.000166	0.001231	1700	tags=33%, list=9%, signal=30%	3553/2207/7097/26253/929/2212/64581/7099/2215/1051/9103/3459/8915/527/3687/820/3684/1509/1378/7124/7096/2209/1263/9114/2213/533/1432/3460/64127/1520/537/7421/3920/3119/3552/637/10312/54106/4046/3654/581/4790/7879/3606/4615/5534/5878/5595/10333/207/6850/3586/3689/3569/51806/5894
hsa04620	hsa04620	Toll-like receptor signaling pathway	95	0.630565	2.15994	0.000174	0.000174	0.001231	1966	tags=29%, list=11%, signal=26%	3553/7097/2353/929/6351/4792/1326/3725/7099/23643/3576/51311/7100/7124/7096/1432/54106/3654/6696/4790/4615/5595/10333/207/3569/942/1513/54472
hsa01523	hsa01523	Antifolate resistance	29	0.630105	1.72272	0.006775	0.006775	0.023178	1638	tags=28%, list=9%, signal=25%	3553/2352/7124/239/6472/4790/2350/3569
hsa04145	hsa04145	Phagosome	138	0.624592	2.25228	0.000169	0.000169	0.001231	1776	tags=31%, list=10%, signal=28%	7097/7280/929/2212/64581/7099/2215/7057/948/2204/9103/527/4689/84617/4688/3684/653361/2209/9114/2213/533/7846/8685/1520/537/10381/9341/526/3920/3119/83547/4973/10312/7059/1536/7879/5878/10333/3689/7060/523/7058/10383
hsa04662	hsa04662	B cell receptor signaling pathway	80	0.623985	2.07321	0.000178	0.000178	0.001231	1863	tags=35%, list=10%, signal=32%	10288/2353/4792/3725/11027/353514/11026/11025/4067/8915/10859/79168/4794/2213/10451/11024/973/695/3636/4790/5534/5595/207/6850/4893/5894/6655/5777
hsa00531	hsa00531	Glycosaminoglycan degradation	18	0.623199	1.53455	0.045811	0.045811	0.083215	5296	tags=72%, list=29%, signal=51%	10855/2799/3373/2588/8692/3423/23553/2990/6448/411/3074/60495/138050
hsa05143	hsa05143	African trypanosomiasis	34	0.620436	1.7645	0.005697	0.005697	0.01982	2787	tags=44%, list=15%, signal=37%	3553/3383/7124/355/54106/2776/3606/4615/3586/3569/3250/3620/4878/3592/5331
hsa04928	hsa04928	Parathyroid hormone synthesis, secretion and action	104	0.609767	2.11144	0.000174	0.000174	0.001231	2457	tags=33%, list=13%, signal=28%	4929/9935/2353/1026/1958/5142/1839/9586/64386/409/6256/7421/369/5338/10672/5144/4205/4209/5566/2768/2776/2771/2773/5595/8521/3727/5894/196883/4326/10893/11214/90993/4323/109
hsa04666	hsa04666	Fc gamma R-mediated phagocytosis	89	0.590676	2.00061	0.000175	0.000175	0.001231	2104	tags=33%, list=12%, signal=29%	2212/9846/2215/4067/3055/4082/5580/653361/3985/2209/2213/10451/7408/50807/5338/5058/3636/1072/5595/5321/998/207/6850/255189/5894/8936/8877/7454/1785
hsa00052	hsa00052	Galactose metabolism	28	0.582015	1.5814	0.027994	0.027994	0.061129	1408	tags=21%, list=8%, signal=20%	8972/3101/3099/2717/2548/92579
hsa04966	hsa04966	Collecting duct acid secretion	26	0.576948	1.54797	0.039022	0.039022	0.076283	2829	tags=38%, list=16%, signal=33%	527/9114/526/10312/523/10723/51382/1188/6521/535
hsa04933	hsa04933	AGE-RAGE signaling pathway in diabetic complications	99	0.576905	1.98513	0.000174	0.000174	0.001231	1638	tags=25%, list=9%, signal=23%	3553/7056/3725/1958/3383/3576/5580/6774/7124/1906/1432/2335/183/7422/5333/3552/1536/581/4790/5595/998/207/4893/1284/3569
hsa05030	hsa05030	Cocaine addiction	49	0.573083	1.74535	0.003717	0.003717	0.013871	2663	tags=33%, list=15%, signal=28%	2354/3725/9586/2912/8851/5566/4790/2771/2773/6531/2902/84152/5173/90993/5970/1813
hsa04920	hsa04920	Adipocytokine signaling pathway	67	0.57266	1.84526	0.000547	0.000547	0.00321	529	tags=15%, list=3%, signal=15%	2180/4792/948/51094/8660/9021/6774/7124/4794/6256
hsa05418	hsa05418	Fluid shear stress and atherosclerosis	132	0.567093	2.03367	0.00017	0.00017	0.001231	1110	tags=17%, list=6%, signal=16%	7850/3553/7056/4318/2353/3725/3383/1843/4688/5175/7124/653361/3162/1906/1432/4257/3554/7422/3552/7295/652/4205/4258
hsa04978	hsa04978	Mineral absorption	56	0.564569	1.76422	0.002569	0.002569	0.010341	2578	tags=34%, list=14%, signal=29%	4502/3162/4496/79901/4493/645745/4501/2495/7421/6546/475/4494/4495/140803/7779/1317/6550/26872/55630
hsa04640	hsa04640	Hematopoietic cell lineage	92	0.56144	1.91369	0.000175	0.000175	0.001231	1010	tags=22%, list=6%, signal=21%	7850/3553/1441/929/4311/945/948/1604/912/3566/3684/1436/1438/1378/7124/2209/3554/290/3119/3552
hsa05202	hsa05202	Transcriptional misregulation in cancer	165	0.559702	2.06446	0.000167	0.000167	0.001231	1323	tags=22%, list=7%, signal=21%	7850/604/4318/597/929/1649/8013/1026/1647/64332/1051/4616/3576/3002/1848/3684/1436/6688/5328/2209/6256/1050/5966/3486/4066/4005/4086/10912/3398/1669/2120/55589/1991/221037/581/4790/7102
hsa05216	hsa05216	Thyroid cancer	37	0.557143	1.60929	0.0176	0.0176	0.043526	1947	tags=30%, list=11%, signal=27%	1026/1647/4616/6256/10912/6934/581/7170/5595/4893/1499
hsa00030	hsa00030	Pentose phosphate pathway	29	0.555405	1.51849	0.042005	0.042005	0.079702	4350	tags=59%, list=24%, signal=45%	7086/5226/2203/2539/6888/2821/226/230/8789/84076/22934/25796/51071/9563/64080/55276/132158
hsa00410	hsa00410	beta-Alanine metabolism	31	0.544577	1.51188	0.042324	0.042324	0.079702	3078	tags=35%, list=17%, signal=30%	217/8639/339896/221/314/54498/84735/35/51733/219/218
hsa04664	hsa04664	Fc epsilon RI signaling pathway	63	0.542412	1.73429	0.003262	0.003262	0.012634	2097	tags=30%, list=12%, signal=27%	2207/9846/4067/241/7124/240/10451/1432/695/5595/5321/207/6850/4893/255189/5894/6655/3596/6416
hsa05321	hsa05321	Inflammatory bowel disease	61	0.541791	1.72201	0.003458	0.003458	0.013143	1638	tags=31%, list=9%, signal=28%	3553/7097/3725/7099/3459/3566/6774/7100/7124/8807/50616/3460/64127/3119/3552/4790/3606/3586/3569
hsa05135	hsa05135	Yersinia infection	132	0.534768	1.91774	0.00017	0.00017	0.001231	1638	tags=22%, list=9%, signal=20%	3553/114548/2353/4792/3725/2212/7099/3576/7124/391/10451/1432/2335/4210/8935/58484/5829/3654/2776/4790/5585/3606/4615/5595/998/207/3586/2185/3569
hsa04936	hsa04936	Alcoholic liver disease	135	0.529972	1.90749	0.000169	0.000169	0.001231	2832	tags=31%, list=16%, signal=26%	3553/728/217/2919/929/4792/2920/7099/23643/51094/3576/7124/2921/1432/23765/64900/6934/355/3654/4790/4615/207/712/3569/719/6720/9020/1499/717/713/6416/3452/37/6434/257397/10645/5970/5603/5564/3592/718/2194
hsa05142	hsa05142	Chagas disease	99	0.52726	1.8143	0.000523	0.000523	0.00316	2787	tags=38%, list=15%, signal=33%	3553/7097/2353/4792/3725/7099/3576/2769/3459/7124/1432/3460/355/54106/3654/2776/4790/2771/4615/2773/5595/10333/207/3586/712/3569/8837/713/6416/5515/5970/4843/5603/5296/3592/811/718/5331
hsa04216	hsa04216	Ferroptosis	40	0.522203	1.53237	0.030484	0.030484	0.06385	1977	tags=25%, list=11%, signal=22%	2180/3162/6303/2495/643246/1536/6520/84557/10162/2182
hsa04930	hsa04930	Type II diabetes mellitus	44	0.522027	1.56154	0.024422	0.024422	0.055087	752	tags=16%, list=4%, signal=15%	8660/3101/9021/5580/7124/8651/3099
hsa00330	hsa00330	Arginine and proline metabolism	44	0.514046	1.53767	0.027218	0.027218	0.060075	2627	tags=30%, list=14%, signal=25%	217/383/6303/4953/5831/51056/54498/8659/84735/2805/1610/1152/4843
hsa04621	hsa04621	NOD-like receptor signaling pathway	169	0.505387	1.86913	0.000166	0.000166	0.001231	1456	tags=21%, list=8%, signal=20%	3553/10135/114548/2919/23710/4792/2920/3725/7099/3576/7128/5580/820/91662/7124/838/2921/1432/4210/64127/4671/58484/114769/643246/11035/1669/7295/1536/79671/4790/5585/3606/4615/5595/10010/9051
hsa05322	hsa05322	Systemic lupus erythematosus	46	0.503308	1.51752	0.029931	0.029931	0.063362	2197	tags=35%, list=12%, signal=31%	2212/2215/7124/2209/87/3119/1991/81/3586/712/942/729/717/6628/713/715
hsa04115	hsa04115	p53 signaling pathway	70	0.503035	1.63562	0.00705	0.00705	0.023723	1715	tags=26%, list=9%, signal=23%	1026/5366/1647/7057/4616/2810/3486/6477/10912/143686/637/355/581/83667/5728/9540/8493/10572
hsa05130	hsa05130	Pathogenic Escherichia coli infection	187	0.498554	1.87047	0.000163	0.000163	0.001231	1863	tags=22%, list=10%, signal=20%	3553/114548/2353/7280/4792/3725/2212/7099/3576/84617/7100/7124/9170/1432/7846/3554/10381/4671/23191/10672/5058/355/5861/1902/3654/2768/581/4790/3606/4615/5595/4542/998/3569/7122/10383/8936/4627/2149/27128/5777
hsa05210	hsa05210	Colorectal cancer	85	0.49673	1.66965	0.003167	0.003167	0.0125	1731	tags=22%, list=10%, signal=20%	2353/3725/1026/5366/1647/2069/4616/374/5899/369/10912/6934/10018/581/5595/207/4893/5894/6655
hsa05167	hsa05167	Kaposi sarcoma-associated herpesvirus infection	188	0.493691	1.85228	0.000164	0.000164	0.001231	1845	tags=24%, list=10%, signal=22%	7538/2353/2919/4792/2920/3725/1026/3383/3576/5743/4067/3055/3459/6774/2921/3572/64422/59345/1432/1230/9261/7422/57580/643246/2783/637/6934/355/2790/581/4790/5534/5595/2787/207/6850/7297/23533/4893/3569/51806/5894/942/84557/2791
hsa05221	hsa05221	Acute myeloid leukemia	66	0.492196	1.58234	0.013285	0.013285	0.03588	3243	tags=42%, list=18%, signal=35%	597/929/1848/6774/3684/1436/6688/2209/1050/369/6934/4790/5595/207/4893/5894/6655/2322/5467/5970/3728/4353/5296/2885/1053/5295/5293/5594
hsa05031	hsa05031	Amphetamine addiction	67	0.488725	1.5748	0.014049	0.014049	0.03745	1869	tags=16%, list=10%, signal=15%	2353/2354/3725/9586/5566/5534/6531/2902/51806/84152/5173
hsa04931	hsa04931	Insulin resistance	104	0.488641	1.69202	0.001218	0.001218	0.006097	3336	tags=34%, list=18%, signal=28%	5836/4792/948/8660/9586/9021/5580/6774/7124/79660/183/7376/4790/5728/200186/92579/207/3569/6720/2997/51085/90993/6514/5970/5564/5296/6945/376497/28965/5295/10062/5293/2308/6513/5792
hsa05215	hsa05215	Prostate cancer	96	0.488304	1.67301	0.001927	0.001927	0.00879	3243	tags=32%, list=18%, signal=27%	7850/4318/4792/1026/9586/5328/56034/369/6934/4790/5728/5595/207/4893/5894/6655/3480/1499/90993/2950/7039/1387/6692/5970/5159/5296/2885/5295/5293/2308/5594
hsa04915	hsa04915	Estrogen signaling pathway	127	0.487836	1.74041	0.000509	0.000509	0.00316	3273	tags=30%, list=18%, signal=25%	4318/2353/3725/25984/1839/9586/3310/5580/1509/2289/5566/2776/2771/2773/5595/207/2852/4893/51806/5894/6655/196883/6464/3880/5443/90993/7039/109/8648/5296/163688/5331/3882/2885/5295/5293/5594/3857
hsa05145	hsa05145	Toxoplasmosis	104	0.485352	1.68063	0.001566	0.001566	0.007474	1575	tags=23%, list=9%, signal=21%	7097/4792/7099/23643/10105/3310/3459/6774/7124/240/8651/1432/3460/3119/3654/4790/2771/4615/2773/5595/207/7297/23533/3586
hsa04926	hsa04926	Relaxin signaling pathway	127	0.481828	1.71898	0.000848	0.000848	0.004466	3022	tags=31%, list=17%, signal=26%	4318/2353/4792/3725/2769/9586/409/1906/59345/1432/7422/2783/2790/5566/4790/2771/2773/5595/2787/207/4893/1284/5894/6655/2791/196883/6464/6416/3640/90993/109/1910/5970/4843/5603/5296/5331/2885/5295/7048
hsa04210	hsa04210	Apoptosis	130	0.481651	1.72353	0.000679	0.000679	0.00367	1971	tags=25%, list=11%, signal=23%	597/2353/4792/1649/3725/5366/1647/4616/1439/3002/1509/7124/7846/4001/1520/4170/10912/1522/637/1512/355/10018/581/4790/27429/5595/9451/207/4893/5894/9020/1513/8837
hsa04066	hsa04066	HIF-1 signaling pathway	105	0.480622	1.66665	0.002084	0.002084	0.009119	3413	tags=35%, list=19%, signal=29%	1026/5209/7099/3101/3459/6774/3162/1906/3460/3099/7422/4055/1536/2023/4790/5595/226/230/207/3569/5230/3480/7076/2321/1387/5970/4843/4878/5296/7037/9470/5295/5293/5594/6513/54583/1978
hsa04670	hsa04670	Leukocyte transendothelial migration	107	0.479823	1.66575	0.002088	0.002088	0.009119	1947	tags=26%, list=11%, signal=24%	4318/3383/4689/4688/3684/5175/653361/10451/7408/1432/87/6494/90952/10398/5829/1536/2771/81/1495/7852/2773/998/3689/2185/7122/83593/6387/1499
hsa01230	hsa01230	Biosynthesis of amino acids	67	0.477297	1.53797	0.019157	0.019157	0.045724	3008	tags=36%, list=17%, signal=30%	2752/7086/383/586/6888/5831/6472/5224/2023/226/2875/230/3421/95/5315/5230/2805/84076/1373/5223/113675/22934/50/3420
hsa01522	hsa01522	Endocrine resistance	95	0.474763	1.62625	0.004013	0.004013	0.014708	1912	tags=23%, list=11%, signal=21%	4318/2353/3725/1026/1839/1432/369/10498/5566/4851/182/581/5595/207/2852/4893/5894/6655/3480/196883/6464/1565
hsa04721	hsa04721	Synaptic vesicle cycle	75	0.474412	1.56023	0.013212	0.013212	0.03588	3147	tags=29%, list=17%, signal=24%	527/6809/9114/533/526/1173/8775/8218/10312/5864/6531/6539/523/1212/6534/1785/6844/6536/51382/535/246213/160
hsa04730	hsa04730	Long-term depression	54	0.472884	1.46917	0.038024	0.038024	0.075046	1808	tags=26%, list=10%, signal=23%	4067/369/10672/2768/2776/2771/2773/5595/5321/4893/255189/2895/5894/3480
hsa04217	hsa04217	Necroptosis	124	0.470034	1.66966	0.001193	0.001193	0.006097	1971	tags=23%, list=11%, signal=20%	3553/114548/5836/7099/2752/3459/7128/6774/7124/3460/2495/128866/9825/3552/11035/637/355/1536/581/27183/5321/5119/7297/197259/255189/57132/81030/8837
hsa04062	hsa04062	Chemokine signaling pathway	182	0.468691	1.75257	0.000164	0.000164	0.001231	2296	tags=30%, list=13%, signal=26%	6364/2919/58191/6351/4792/2920/2268/3577/3576/4067/3055/3579/5580/6774/409/653361/2921/6372/10451/59345/1230/57580/2783/5058/2870/2790/5566/5829/2776/4790/2771/643/7852/2773/5595/2787/998/207/23533/4893/2185/5894/6655/6354/2791/196883/6464/6387/7454/6363/3718/1794/5473/9844
hsa05223	hsa05223	Non-small cell lung cancer	72	0.462084	1.51086	0.024023	0.024023	0.055087	3894	tags=40%, list=21%, signal=32%	1026/1647/4616/6774/6256/369/10912/581/5595/207/4893/5894/6655/83593/3718/7039/5296/2885/5295/3082/5293/5594/2309/673/3799/5582/5336/5170/1643
hsa04061	hsa04061	Viral protein interaction with cytokine and cytokine receptor	92	0.461793	1.57404	0.007512	0.007512	0.024871	1953	tags=27%, list=11%, signal=24%	6364/2919/6351/2920/3577/3576/3579/8794/1436/7124/2921/6372/3572/8807/1230/4055/3606/643/7852/3586/3569/8740/6354/6387/4049
hsa05161	hsa05161	Hepatitis B	158	0.461242	1.69277	0.00067	0.00067	0.00367	1731	tags=20%, list=10%, signal=18%	7097/4318/2353/4792/3725/1026/1960/7099/3576/1959/9586/6774/7124/1432/3339/537/369/637/355/3654/581/4790/4615/5595/64135/207/7297/4893/2185/3569/5894/6655
hsa04071	hsa04071	Sphingolipid signaling pathway	115	0.452744	1.58825	0.005349	0.005349	0.019065	3263	tags=35%, list=18%, signal=29%	2207/9846/1509/7124/1432/427/1903/166929/5338/140/637/10672/2768/581/2776/4790/2771/5728/2773/5595/207/4893/5894/8877/259230/91012/4985/5528/5515/29956/5970/5603/5296/5331/4217/5295/6093/5293/5594/5525
hsa04140	hsa04140	Autophagy - animal	139	0.450156	1.62575	0.001859	0.001859	0.008671	2171	tags=28%, list=12%, signal=25%	58476/23710/203228/8660/5580/29982/23130/54541/23604/1509/64422/58528/81671/51100/79065/3920/643246/8897/115201/8408/5861/5566/7879/5728/9776/5595/10010/9451/83452/207/4893/1612/5894/84557/3480/8837/64223/26100/55062
hsa05235	hsa05235	PD-L1 expression and PD-1 checkpoint pathway in cancer	86	0.448282	1.5092	0.01722	0.01722	0.043106	1700	tags=22%, list=9%, signal=20%	7097/2353/4792/3725/7099/3459/6774/4794/1432/3460/54106/4790/4615/5728/5534/5595/207/4893/5894
hsa05218	hsa05218	Melanoma	72	0.445649	1.45712	0.035676	0.035676	0.07205	1808	tags=19%, list=10%, signal=18%	1026/1647/4616/56034/369/10912/26291/581/5728/5595/207/4893/5894/3480
hsa03320	hsa03320	PPAR signaling pathway	72	0.439978	1.43858	0.041413	0.041413	0.079444	3382	tags=28%, list=19%, signal=23%	2180/948/2710/1593/6256/123/4973/729359/30/440503/2182/5467/345/3157/376497/28965/10062/51129/9415/6319
hsa04912	hsa04912	GnRH signaling pathway	86	0.436243	1.46867	0.026709	0.026709	0.059591	2929	tags=30%, list=16%, signal=25%	3725/1958/1839/5580/1432/5338/5566/2776/5595/5321/998/4893/2185/51806/255189/5894/10746/6655/196883/6416/4323/109/5603/163688/5331/2885
hsa05214	hsa05214	Glioma	73	0.434845	1.42423	0.044827	0.044827	0.082859	4306	tags=44%, list=24%, signal=34%	1026/1647/4616/369/10912/581/5728/5595/207/4893/51806/5894/6655/3480/6464/57172/7039/5159/5296/163688/8536/2885/5295/5293/5594/673/5582/5336/1643/3845/815/1869
hsa04921	hsa04921	Oxytocin signaling pathway	143	0.425866	1.54521	0.005387	0.005387	0.019065	2892	tags=26%, list=16%, signal=22%	2353/3759/3725/1026/5743/5997/55799/140465/10398/5566/2776/2771/5534/2773/5595/5321/23533/4893/51806/255189/5894/5020/196883/7226/786/59285/3761/57172/59283/109/10645/5564/4878/85366/163688/5331/8536
hsa04142	hsa04142	Lysosome	127	0.42465	1.51499	0.008994	0.008994	0.028401	1918	tags=24%, list=11%, signal=22%	6556/23312/527/57192/1509/9114/533/427/1520/537/2717/2548/6272/3920/2799/9516/8218/1522/1512/10312/5660/4758/3373/2588/2760/1510/8692/4668/1513/3423/1212
hsa04722	hsa04722	Neurotrophin signaling pathway	115	0.421597	1.47899	0.015355	0.015355	0.039399	4150	tags=39%, list=23%, signal=30%	11213/4792/3725/5580/4794/1432/9261/6272/3654/581/398/4790/5595/998/207/4893/51806/5894/6655/6464/4793/5970/5603/5296/163688/4217/2885/5295/7161/396/5293/4908/5594/5906/2309/4803/4804/673/5336/5170/7189/3845/5609/397/6196
hsa04726	hsa04726	Serotonergic synapse	106	0.418091	1.451	0.022929	0.022929	0.053482	1912	tags=20%, list=11%, signal=18%	5743/1843/5742/240/59345/239/369/2783/2790/5566/2776/2771/2773/5595/5321/2787/4893/255189/5894/2791/1565
hsa05162	hsa05162	Measles	131	0.417713	1.49629	0.011555	0.011555	0.033729	1638	tags=19%, list=9%, signal=17%	3553/7097/2353/4792/3725/7099/3310/7128/6774/2213/4600/3552/637/355/54106/3654/581/4790/4179/4615/9451/64135/207/7297/3569
hsa04152	hsa04152	AMPK signaling pathway	117	0.415466	1.46097	0.017084	0.017084	0.043106	3413	tags=28%, list=19%, signal=23%	5209/948/51094/8660/9586/2203/5210/8408/3156/200186/92579/207/3480/6720/5208/8789/2997/92335/90993/5528/5515/10645/5564/5296/2194/23216/5295/5293/2308/5525/6319/2309/1978
hsa05224	hsa05224	Breast cancer	143	0.412782	1.49774	0.008923	0.008923	0.028401	1947	tags=18%, list=11%, signal=16%	2353/3725/1026/1647/4616/23401/7481/369/10912/4791/6934/4851/182/26291/581/23462/5728/5595/10023/207/4893/5894/6655/3480/6464/1499
hsa04072	hsa04072	Phospholipase D signaling pathway	140	0.409792	1.48124	0.011995	0.011995	0.033729	2129	tags=24%, list=12%, signal=22%	2207/9846/3577/3576/3579/5899/9170/56034/183/5338/2912/10672/2914/1902/2768/5595/5321/553/10555/207/6850/23533/4893/2185/255189/5894/6655/8877/2149/196883/27128/6464/1785/375
hsa05205	hsa05205	Proteoglycans in cancer	196	0.409707	1.54559	0.002431	0.002431	0.010182	1947	tags=17%, list=11%, signal=16%	7097/4318/5329/1026/7099/7057/1839/6774/5328/7124/10451/1432/2335/3339/7481/10855/7422/369/27250/5058/355/5566/5829/5595/998/7291/207/4893/5894/6655/3480/5777/858/1499
hsa04932	hsa04932	Non-alcoholic fatty liver disease	147	0.407737	1.48276	0.009949	0.009949	0.030481	1638	tags=16%, list=9%, signal=15%	3553/2353/1649/3725/51094/3576/8660/9021/7124/6256/1432/1050/3552/637/355/1346/7384/10018/581/4790/9451/998/207/3569
hsa05034	hsa05034	Alcoholism	103	0.407541	1.41019	0.034591	0.034591	0.071002	2929	tags=29%, list=16%, signal=25%	2354/9586/59345/369/2783/2790/5566/2771/2773/5595/2787/10014/6531/4893/84254/2902/51806/5894/6655/84152/2791/5173/6464/9759/90993/10645/4852/1813/163688/2885
hsa04068	hsa04068	FoxO signaling pathway	127	0.402554	1.43616	0.018836	0.018836	0.045486	1893	tags=23%, list=10%, signal=21%	604/23710/1026/1647/4616/8660/6446/6774/1263/1432/6648/1032/369/10912/10018/1454/10769/5728/5595/92579/207/3586/4893/3569/4303/5894/6655/3480/9454
hsa04659	hsa04659	Th17 cell differentiation	103	0.400863	1.38708	0.043108	0.043108	0.080441	646	tags=15%, list=4%, signal=14%	3553/2353/4792/3725/3459/3566/6774/3572/3556/4794/6256/1432/50616/3460/3554
hsa04935	hsa04935	Growth hormone synthesis, secretion and action	118	0.399504	1.40711	0.028773	0.028773	0.062169	3243	tags=29%, list=18%, signal=24%	2353/8660/9586/9021/6774/3726/8651/1432/3486/5566/2776/2691/2771/2773/5595/207/4893/5894/6655/196883/6464/6416/90993/3483/109/51738/1387/5603/5296/5331/2885/5295/5293/5594
hsa05206	hsa05206	MicroRNAs in cancer	162	0.397898	1.46372	0.009663	0.009663	0.030054	1731	tags=18%, list=10%, signal=16%	4318/1026/7057/5743/1545/8660/4082/9839/6774/5328/54541/3162/8651/4170/7422/90427/6659/27250/10018/4851/131405/4790/5728/5595/6768/10014/4893/5894/6655
hsa05164	hsa05164	Influenza A	157	0.397032	1.45679	0.011861	0.011861	0.033729	1700	tags=21%, list=9%, signal=19%	3553/114548/4792/7099/3383/3576/9021/3459/7124/3460/4928/4600/3119/8480/3552/637/3337/355/23430/7706/581/5611/79671/4790/3606/4615/5595/64135/29107/207/7297/3569/5894
hsa04611	hsa04611	Platelet activation	117	0.392295	1.37949	0.037619	0.037619	0.074968	3267	tags=31%, list=18%, signal=25%	2207/2212/4067/6916/5742/7450/5023/7408/1432/695/10672/5566/2776/2771/2773/5595/5321/207/6850/23533/255189/2149/196883/7094/109/2815/5603/5296/85366/5331/10235/5295/6093/5293/5594/5906
hsa05203	hsa05203	Viral carcinogenesis	162	0.39016	1.43526	0.014828	0.014828	0.038528	1610	tags=18%, list=9%, signal=16%	4792/3725/1026/5366/1960/1959/9586/4067/6774/3572/9114/5966/87/9261/23352/4791/5423/5566/5829/4055/581/4790/81/5595/6722/998/10014/6850/4893
hsa04270	hsa04270	Vascular smooth muscle contraction	123	0.381555	1.35337	0.048489	0.048489	0.086548	3319	tags=28%, list=18%, signal=23%	133/5580/1906/10266/183/369/140465/10672/10398/5566/2768/2776/10203/5595/5321/553/51806/255189/5894/4627/196883/5322/79924/109/10268/147/4878/85366/163688/5331/551/6093/5594/4881
hsa05169	hsa05169	Epstein-Barr virus infection	192	0.378811	1.42444	0.011918	0.011918	0.033729	1638	tags=18%, list=9%, signal=16%	7097/4792/3725/1026/1647/3383/4616/4067/953/7128/6774/7124/4794/1432/5971/3119/11047/10912/9541/4791/695/637/5719/355/10018/3654/581/4790/4615/8819/207/6850/7297/3569
hsa04015	hsa04015	Rap1 signaling pathway	200	0.374933	1.41847	0.012276	0.012276	0.034051	3597	tags=30%, list=20%, signal=24%	2357/7057/9732/57568/3397/3684/1436/5899/9170/10451/7408/1432/56034/7422/6494/9693/1902/26291/2776/2771/2773/5595/998/64411/207/3689/4893/2902/51806/5894/3480/83593/2149/196883/1499/7094/109/2321/1268/1813/5159/5603/5296/163688/5331/26037/50855/10235/5295/3082/5293/5594/5906/8822/4803/25865/2261/1942/4804/673
hsa05207	hsa05207	Chemical carcinogenesis - receptor activation	180	0.356214	1.32956	0.039402	0.039402	0.076301	1852	tags=15%, list=10%, signal=14%	604/2353/3725/9314/1545/9586/6774/409/6256/4257/7421/7422/4258/5566/182/4790/2771/2773/5595/207/2052/4893/5894/6655/1141/196883/688
hsa04120	hsa04120	Ubiquitin mediated proteolysis	133	-0.33661	-1.29979	0.045211	0.045211	0.082859	3418	tags=30%, list=19%, signal=25%	7329/3093/996/6500/9690/4193/9817/7322/7332/4214/7324/6502/10401/55958/4281/29945/9320/8065/119504/10055/90293/8697/26272/9886/8881/10477/8924/10393/55120/4734/11059/51433/331/57448/9246/868/92912/26091/64750/55070
hsa03008	hsa03008	Ribosome biogenesis in eukaryotes	66	-0.43587	-1.50581	0.017972	0.017972	0.043917	4085	tags=41%, list=22%, signal=32%	23160/10940/10799/23560/2091/84128/10556/54433/84135/29102/55781/55127/10557/51077/23195/55131/55272/5901/10885/10436/54464/134430/4931/166378/102157402/7514/51367
hsa03010	hsa03010	Ribosome	112	-0.45605	-1.72494	0.000236	0.000236	0.001512	4421	tags=56%, list=24%, signal=43%	6204/6209/6166/54948/6194/51264/51065/6223/6235/6122/6168/6136/6156/6167/51023/2197/4736/11222/6128/6191/6135/9045/64979/64981/6160/6143/64983/64963/6218/6217/6133/6138/6227/6146/6232/6155/6230/6147/63875/29088/6222/51263/28998/25873/6132/64969/6159/6164/6228/6152/63931/9801/55173/6201/11224/29074/6188/64968/54460/51373/51318/6229/6193
hsa03022	hsa03022	Basal transcription factors	40	-0.47326	-1.47588	0.031149	0.031149	0.064584	1938	tags=25%, list=11%, signal=22%	4331/2969/6877/6883/2965/404672/83860/2967/8148/2960
hsa05340	hsa05340	Primary immunodeficiency	36	-0.49469	-1.50541	0.029943	0.029943	0.063362	2520	tags=36%, list=14%, signal=31%	57379/6890/5993/5788/7535/100/7374/64421/3932/915/925/29760/3575
hsa03030	hsa03030	DNA replication	36	-0.5031	-1.53099	0.024421	0.024421	0.055087	4405	tags=39%, list=24%, signal=30%	5422/5425/5983/2237/5558/10535/6119/5557/5427/4172/29935/6117/79621/6118
hsa00640	hsa00640	Propanoate metabolism	31	-0.50812	-1.49824	0.035803	0.035803	0.07205	2913	tags=35%, list=16%, signal=30%	5095/55862/3948/18/26275/3945/594/1629/4329/84693/8803
hsa03440	hsa03440	Homologous recombination	37	-0.53721	-1.64704	0.00869	0.00869	0.028314	4114	tags=46%, list=23%, signal=36%	5425/11073/83990/675/5890/5892/5893/6119/5889/29935/10111/79728/79184/6117/472/6118/25788
hsa03460	hsa03460	Fanconi anemia pathway	45	-0.54802	-1.75119	0.002157	0.002157	0.009222	5382	tags=56%, list=30%, signal=39%	2175/84464/55215/22909/2177/5980/51455/83990/675/51426/545/6119/5889/7398/11201/57697/29935/2072/55120/79728/6117/29089/5429/6118/2188
hsa00970	hsa00970	Aminoacyl-tRNA biosynthesis	23	-0.58237	-1.60648	0.02105	0.02105	0.049665	5225	tags=78%, list=29%, signal=56%	25973/57038/55278/124454/118672/23438/10667/55699/57505/23395/10056/55157/10352/92935/2193/79731/51067/283459
hsa03060	hsa03060	Protein export	22	-0.60324	-1.65034	0.014649	0.014649	0.038528	4098	tags=64%, list=23%, signal=49%	6730/9789/23478/23480/6728/5018/6727/11231/6729/28972/7095/58477/6726/196294
hsa03430	hsa03430	Mismatch repair	22	-0.6197	-1.69537	0.010173	0.010173	0.030708	2458	tags=36%, list=14%, signal=31%	6119/2956/9156/29935/6117/27030/6118/4436
hsa03450	hsa03450	Non-homologous end-joining	11	-0.65553	-1.51962	0.046261	0.046261	0.083295	4277	tags=55%, list=23%, signal=42%	1791/2237/3981/7520/10111/64421

## Sheet: Table S5
Table S5: 519 candidate genes from cyan module
ABCA1
ABHD2
ABHD5
AC079305.10
ACPP
ACSL1
ACTN1
ADAM9
ADAMTSL4
ADAP2
ADM
ADRBK2
AIF1
ALDH1A1
ALDH2
ALOX5
ALPL
AMPD2
ANKRD22
ANPEP
ANXA3
AOAH
AP5B1
APLP2
AQP9
ARAP1
ARG1
ARHGAP24
ARHGEF40
ARL5B
ARRDC4
ASGR1
ASGR2
ASPH
ATF3
ATP11A
ATP8B4
B3GNT5
BACH1
BASP1
BCL10
BCL2A1
BCL6
BEST1
BMP2K
BRE-AS1
BST1
BTBD19
C10orf11
C15orf39
C15orf48
C5AR1
C8orf60
C9orf47
C9orf72
CACNA2D3
CAMKK2
CAMP
CARD16
CASP5
CATIP-AS1
CATSPER1
CCL20
CCL4
CCNJL
CCPG1
CCR1
CCRL2
CD14
CD163
CD1D
CD300LB
CD300LF
CD33
CD36
CD83
CD86
CD93
CDA
CDKN1A
CDKN2D
CEACAM3
CEBPA
CEBPD
CFD
CFP
CHI3L1
CHST15
CKAP4
CLEC12A
CLEC4A
CLEC4D
CLEC4E
CLEC7A
CLMN
CMTM2
CPD
CPEB2
CPEB4
CPPED1
CPQ
CPVL
CREB5
CRISPLD2
CSF1R
CSF2RA
CSF2RB
CSF3R
CSRNP1
CST3
CSTA
CTB-167B5.2
CTC-510F12.4
CTNNA1
CTSD
CTSZ
CXCL1
CXCL16
CXCL2
CXCL3
CXCL8
CXCR1
CXCR2
CYBB
CYBRD1
CYP1B1
CYP27A1
CYP4F2
CYP4F3
CYSTM1
DAPK1
DDIT3
DENND3
DGAT2
DIRC2
DMXL2
DOCK4
DOCK5
DOK3
DRAM1
DSC2
DUSP1
DUSP3
DUSP6
DYSF
ECHDC3
ECRP
EGR1
EGR3
ELL2
EMILIN2
EMR2
EMR3
EPB41L3
EREG
ETS2
F11R
FAM198B
FAM46A
FAM49A
FBP1
FCAR
FCER1G
FCGR1A
FCGR1B
FCGR2A
FCGR2C
FCGR3B
FCGRT
FCN1
FES
FFAR2
FGD4
FGL2
FGR
FLOT1
FLVCR2
FNIP1
FOLR3
FOS
FOSB
FOSL2
FPR1
FPR2
FXYD6
G0S2
G6PD
GAA
GAB1
GAB2
GABARAPL1
GADD45B
GAS7
GCA
GFOD1
GK
GK3P
GLT1D1
GLUL
GNB4
GPR84
GPR97
GRN
GZMB
HAL
HAVCR2
HBEGF
HCAR3
HCK
HIVEP1
HK3
HLX
HMOX1
HNMT
HP
HPSE
HSPA6
ICAM1
IDI1
IDI2-AS1
IER3
IGFBP7
IGSF6
IL13RA1
IL18
IL1B
IL1R2
IL1RAP
IL1RN
IMPA2
IRAK3
ITGAX
ITPRIP
JDP2
JMJD6
JUN
KCNE3
KCNJ15
KCNJ2
KCTD12
KDM6B
KIAA0513
KIF13A
KIF1B
KLF4
KRT23
KYNU
LAT2
LGALS2
LIF
LILRA1
LILRA2
LILRA3
LILRA5
LILRA6
LILRB1
LILRB2
LILRB3
LIN7A
LINC00528
LINC00936
LINC01272
LINC01366
LMO2
LOC100130357
LOC100506119
LOC100507006
LOC399900
LOC643072
LOC731424
LPAR2
LPCAT2
LPPR2
LRG1
LRRC25
LRRK1
LRRK2
LYN
LYZ
MAFB
MAFF
MANSC1
MAP3K8
MARC1
2022-03-01
MARCKS
MBOAT2
MBOAT7
MCEMP1
MCTP1
MEF2D
MEGF9
METRNL
MGAM
MIDN
MME
MMP25
MMP9
MNDA
MOP-1
MPEG1
MPP1
MPZL1
MRVI1
MS4A14
MS4A4A
MS4A6A
MS4A7
MSRB1
MTMR11
MTMR3
MXD1
NAMPT
NCF2
NECAB2
NFAM1
NFE2
NFIL3
NFKBIA
NFKBID
NFKBIZ
NLRC4
NLRP12
NLRP3
NME8
NOD2
NPL
NR4A2
NR4A3
NRBF2
OLR1
OR52K3P
ORM1
OSCAR
OSM
P2RX1
P2RY13
PACSIN2
PADI2
PADI4
PAK1
PANX2
PATL1
PDE4B
PDLIM7
PDZD8
PECAM1
PELI1
PELI2
PFKFB4
PGD
PHACTR1
PHC2
PI3
PILRA
PIM3
PLA2G7
PLAGL1
PLAU
PLAUR
PLBD1
PLCG1-AS1
PLEK
PLEKHG2
PLIN3
PLK3
PLOD1
PLXDC2
PLXNB2
PMAIP1
PPIF
PPP1R15A
PPP1R3B
PRAM1
PROK2
PRRG4
PSEN1
PTAFR
PTGS2
PTPN12
PTPRE
PTX3
PYGL
QKI
QPCT
RAB20
RAB31
RAB32
RAB3D
RALB
RARA-AS1
RASGEF1B
RASGRP4
RASSF4
RBM47
RBP7
RCN3
RELT
REPS2
RIN2
RNASE2
RNF130
RNF144B
RNF175
RNF24
RP11-373D23.2
RP11-443B7.1
RP6-99M1.2
RPH3A
RPL36A
RTN1
RXRA
S100A12
S100A9
S100P
SCPEP1
SEC14L1
SECTM1
SEMA4A
SERPINA1
SERPINB2
SESTD1
SGMS2
SH3TC1
SIGLEC10
SIGLEC5
SIGLEC7
SIPA1L2
SIRPA
SIRPB1
SIRPB2
SIRPD
SKAP2
SKIL
SLC11A1
SLC15A3
SLC16A5
SLC22A15
SLC22A4
SLC24A4
SLC25A37
SLC43A2
SLC6A6
SLC7A7
SLC8A1-AS1
SLPI
SNN
SNORD89
SNX18
SOCS3
SORT1
SOS2
SOX4
SPI1
SPIDR
SSFA2
ST3GAL6
ST6GALNAC2
STAB1
STEAP4
STX11
STX3
SULF2
SULT1B1
SYK
TBC1D8
TBXAS1
TCF7L2
TFEC
TGFBI
THBD
THBS1
TIMP2
TLE3
TLN1
TLR2
TLR4
TLR6
TLR8
TM6SF1
TMCC3
TMEM170B
TNF
TNFAIP2
TNFAIP6
TNFRSF10C
TNFSF13
TNNI2
TOMM40L
TP53INP2
TPST1
TREM1
TREML2
TREML4
TRIB1
TTYH3
TULP2
TYROBP
UBR4
UHRF1BP1L
VASP
VCAN
VDR
VEGFA
VNN1
VNN2
VNN3
VSTM1
WDFY3
WLS
ZDHHC18
ZEB2
ZFAND5
ZFP36
ZFYVE16
ZMIZ1
ZNF385A
ZNF467
ZNF697

## Sheet: Table S6
Table S6: 96 overlapping genes from WGCNA and DEGs
ACSL1
ADM
ALDH2
ANXA3
AQP9
BCL2A1
BCL6
BST1
C5AR1
CCL20
CCL4
CD14
CD163
CD83
CDA
CDKN1A
CLEC4D
CLEC4E
CLEC7A
CMTM2
CPVL
CSF3R
CSTA
CXCL1
CXCL16
CXCL2
DDIT3
DYSF
FCER1G
FCGR1B
FCGR2A
FCN1
FOLR3
FOS
FOSB
FPR1
FPR2
GAB2
GABARAPL1
GLT1D1
HCAR3
IER3
IL13RA1
IL1B
IL1R2
IRAK3
JUN
KCNJ2
LGALS2
LILRB2
LRG1
LYZ
MAFB
MAP3K8
MCEMP1
MGAM
MME
MMP9
MPP1
NAMPT
NFIL3
NFKBIA
NLRP3
NR4A2
NR4A3
P2RY13
PELI1
PHACTR1
PILRA
PLAUR
PLBD1
PMAIP1
PPP1R15A
PTX3
PYGL
QPCT
RBP7
RNASE2
S100A12
S100A9
S100P
SERPINA1
SLC11A1
SLC7A7
SLPI
SNORD89
SULF2
THBD
TLR2
TNFAIP6
TP53INP2
TREM1
VCAN
VNN1
VNN2
ZFP36

## Sheet: Table S7
Table S7: 30 candidate feature genes from LASSO algorithm
Gene	Coef
(Intercept)	-16.5665
ACSL1	0.53608
ANXA3	0.039238
C5AR1	-0.09906
CD163	-0.94691
CD83	0.041725
CDA	0.415311
CXCL16	-0.49912
DDIT3	-0.58399
FCER1G	-0.02251
FOLR3	0.265812
FOS	-0.24826
FOSB	0.034055
GABARAPL1	0.315876
GLT1D1	-0.35018
IL1R2	0.144003
IRAK3	0.760709
KCNJ2	-0.20262
LGALS2	0.577514
MCEMP1	0.506728
NFIL3	0.364652
NFKBIA	-0.15521
NR4A2	0.660618
P2RY13	-0.7777
PLBD1	-0.21638
S100A12	0.4158
S100P	0.278429
SLC11A1	0.066222
THBD	1.0583
TP53INP2	-0.18751
VNN1	0.217986

## Sheet: Table S8
Table S8: 60 feature genes from SVM-REF algorithm
FeatureName	FeatureID	AvgRank
NR4A2	64	10.2
P2RY13	66	12.2
CXCL16	25	13.3
CD163	13	16.1
IRAK3	46	16.4
LGALS2	49	16.5
CLEC4E	18	17.1
KCNJ2	48	18.9
TP53INP2	91	19.1
DDIT3	27	19.9
IL1B	44	19.9
THBD	88	20.6
IL1R2	45	20.8
PLBD1	71	21.3
CD83	14	22.5
S100A12	79	22.8
LRG1	51	23
PMAIP1	72	23.7
PLAUR	70	24.6
FPR2	37	25.4
NFIL3	61	25.5
NFKBIA	62	25.6
MPP1	59	26.1
S100A9	80	26.4
ANXA3	4	27
ACSL1	1	28.5
GLT1D1	40	29.9
IL13RA1	43	30.2
VNN1	94	30.7
FOLR3	33	31.2
MCEMP1	55	32
CDA	15	33.4
BCL2A1	6	33.8
BCL6	7	36.5
S100P	81	37.1
CDKN1A	16	38.1
LYZ	52	39.2
PTX3	74	39.9
C5AR1	9	40.1
FCER1G	29	40.5
CCL20	10	42.6
CD14	12	43
IER3	42	46
FCN1	32	46.3
HCAR3	41	46.8
PPP1R15A	73	47.6
FOS	34	47.9
DYSF	28	49.5
JUN	47	51.4
GABARAPL1	39	51.7
ADM	2	53.6
FPR1	36	53.7
NLRP3	63	54.8
MGAM	56	55.7
CCL4	11	58.1
SNORD89	86	60.4
SLC7A7	84	61
SULF2	87	61.2
CLEC7A	19	62.3
CSF3R	22	62.6

## Sheet: Table S9
Table S9: The detailed baseline information of samples
AMI/Control	Gender	Age	Cigarette	Height（cm）	Weight（kg）	BMI	BP（mmHg）	P	Medication
AMI1	male	65	YES	174	74.9	24.7391	136/70	75	aspirin、clopidogrel、rosuvastatin、ZOK、ACEI
AMI2	male	72	YES	172	69	23.3234	144/80	69	aspirin、clopidogrel、rosuvastatin、ZOK
AMI3	female	59	NO	169	78	27.31	150/90	85	aspirin、clopidogrel、rosuvastatin、ARB
AMI4	male	59	NO	170	72	24.9135	164/90	95	aspirin、clopidogrel、rosuvastatin、ZOK
AMI5	female	62	NO	168	69	24.4473	150/85	65	aspirin、clopidogrel、rosuvastatin、ACEI
AMI6	male	56	YES	173	65	21.7181	120/70	74	aspirin、clopidogrel、rosuvastatin、ARB
Control1	male	68	NO	168	84	29.7619	130/80	85	aspirin、clopidogrel、rosuvastatin、ZOK
Control2	female	59	YES	166	65	23.5883	145/72	89	aspirin、ticagrelor、rosuvastatin、ZOK、diltiazem
Control3	male	63	NO	175	98	32	140/74	62	aspirin、clopidogrel、rosuvastatin、ARB
Control4	male	51	YES	169	68	23.8087	150/69	85	aspirin、clopidogrel、rosuvastatin、ZOK
Control5	female	78	NO	175	58	18.9388	160/90	58	aspirin、clopidogrel、rosuvastatin、ARB
Control6	male	64	NO	169	84	29.4107	120/75	84	aspirin、ticagrelor、rosuvastatin、ZOK、ACEI
AMI：Acute ST-segment elevation myocardial infarction within 12 hours of onset
